# Supplementary material for: An Isobolographic Analysis of the Antinociceptive Effect of Salvia hispanica L. in Combination with Citrus × latifolia in Rats
Source: Nutrients. 2025 May 30;17(11):1884. doi: 10.3390/nu17111884 (PMC12157707; doi:10.3390/nu17111884)
Supplement: Supplementary file 1 [file nutrients-17-01884-s001.zip]

Archive with 1 entries (1 files):
- nutrients-3635564-supplementary.pdf
